# Supplementary material for: Tea Polysaccharides Ameliorates Non-Alcoholic Fatty Liver Disease in Mice via Regulating Macrophages Polarization by Gut Microbial Metabolites
Source: Curr Issues Mol Biol. 2026 Mar 23;48(3):338. doi: 10.3390/cimb48030338 (PMC13025315; doi:10.3390/cimb48030338)
Supplement: Supplementary file 1 [file cimb-48-00338-s001.zip]

Archive with 1 entries (1 files):
- Figure S1-TPS-HPLC.pdf
